# Supplementary material for: A systematic review and meta-analysis of topoisomerase inhibition in pre-clinical glioma models
Source: Oncotarget. 2018 Jan 29;9(13):11387–401. doi: 10.18632/oncotarget.24334 (PMC5834287; doi:10.18632/oncotarget.24334)
Supplement: Supplementary file 4 [file oncotarget-09-11387-s004.xlsx]

## Sheet: Raw data
Pub ID	PublicationID	Surname	First Name	Outcome Measure ID	Number in Control Group	Mean in Control Group	Number in Treatment Group	Mean in Treatment Group	Treatment Groups per Control	Drug Group	Outcome Measure	Year	Drug		User Defined 1	Broad glioma model	Tumour Site	Strain	Animal	Broad Route of Delivery	Dose	Single/ Multiple	User Defined 2		User Defined 2a	Total N		Time of Administration (mins)
5	19074	Wang	Weijun	46154	5	23	5	24	5	Topoisomerase inhibitor	Median Survival	2015	Irinotecan		U251	U251	Intracranial	Athymic nu/nu	Mouse	IP	4	Multiple	Vehicle		Graph	6		11
8	19151	Marrero	Luis	47439	8	25.5	8	26	2	Topoisomerase inhibitor	Median Survival	2014	Doxorubicin		U87-luc	U87	Intracranial	Athymic nude	Mouse	IV	6	Multiple	Vehicle		Text	12		12
12	25336	Zhong	Yinan	51300	6	10	6	15	2	Topoisomerase inhibitor	Median Survival	2014	Doxorubicin		U87MG	U87	Subcutaneous	nude	Mouse	IV	7.5	Multiple	Saline		Graph	9
12	25336	Zhong	Yinan	51622	6	21.15	6	1.92	2	Topoisomerase inhibitor	Volume	2014	Doxorubicin		U87MG	U87	Subcutaneous	nude	Mouse	IV	7.5	Multiple	Saline		Text	9
14	19206	Lin	Jia	48119	8	45	8	61	1	Topoisomerase inhibitor	Median Survival	2014	Doxorubicin		U-118MG	U-118MG		BALB/c-Foxn1nu	Mouse	IV	5	Multiple	Saline		text	16
14	19206	Lin	Jia	51739	5	230.49	5	154.76	1	Topoisomerase inhibitor	Volume	2014	Doxorubicin		U-118MG	U-118MG	Subcutaneous	BALB/c-Foxn1nu	Mouse	IV	5	Multiple	Carrier		text	10
14	19206	Lin	Jia	51740	5	218.05	5	97.29	1	Topoisomerase inhibitor	Volume	2014	Doxorubicin		U-118MG	U-118MG	Subcutaneous	BALB/c-Foxn1nu	Mouse	IV	5	Multiple	Carrier		text	10
18	25339	Kovac	Zsofia	51626	4	22	4	22	3	Topoisomerase inhibitor	Median Survival	2014	Doxorubicin		GL261	GL261		B6(Cg)-Tyrc-2J(B6-Albino)	Mouse	IV	8	Single	Untreated		text	5.33333		11
18	25340	Kovac	Zsofia	51627	5	16	4	15	3	Topoisomerase inhibitor	Median Survival	2014	Doxorubicin		SMA-560	SMA-560		VM/Dk	Mouse	IV	8	Single	Untreated		Text	5.66667		5
21	25341	Sonabend	Adam M	51628	9	11	12	130	1	Topoisomerase inhibitor	Median survival	2014	Etoposide		PDGF+ PTEN-/- p53-/- luciferase+ murine glioma	Murine glioma			Mouse	Intracranial	680	Multiple	Saline		Graph	21		15
21	25342	Sonabend	Adam M	51629	5	50	15	54	1	Topoisomerase inhibitor	Median Survival	2014	Etoposide		PDGF+ PTEN-/- p53-/- luciferase+ murine glioma	Murine glioma			Mouse	Intracranial	4	Continuous	Saline		Graph	20		15
21	25342	Sonabend	Adam M	51647	14	55	14	137	1	Topoisomerase inhibitor	Median Survival	2014	Etoposide		PDGF+ PTEN-/- p53-/- luciferase+ murine glioma	Murine glioma			Mouse	Intracranial	80	Continuous	Saline		Graph	28		15
24	25344	Tarasenko	Nataly	51631	12	25	6	21	5	Topoisomerase inhibitor	Median Survival	2014	Doxorubicin		U251	U251	Subcutaneous	Hsd Athymic FOXN	Mouse	IP	4	Multiple	Saline		Graph	8.4
24	25344	Tarasenko	Nataly	51737	12	828	6	198.33	5	Topoisomerase inhibitor	Volume	2014	Doxorubicin		U251	U251	Subcutaneous	Hsd Athymic FOXN	Mouse	IP	4	Multiple	Saline		Graph	8.4
25	25345	Jiang	Pengfei	51632	6	942	6	738	4	Topoisomerase inhibitor	Volume	2014	Irinotecan		U87	U87	Subcutaneous	nude	Mouse	IP	0.5	Multiple	Vehicle		Graph	7.5
25	25345	Jiang	Pengfei	51633	6	942	6	64	4	Topoisomerase inhibitor	Volume	2014	Irinotecan		U87	U87	Subcutaneous	nude	Mouse	IP	5	Multiple	Vehicle		Graph	7.5
29	25347	Yang	Yiyi	51635	7	38	7	39	3	Topoisomerase inhibitor	Median Survival	2013	Doxorubicin		U87MG	U87	Intracranial	BALB/c nu/nu	Mouse	IV	22.5	Multiple	Saline		Text	9.33333		20
33	25348	Escoffre	J.M.	51636	5	100	5	44	2	Topoisomerase inhibitor	Volume	2013	Irinotecan		U87 MG	U87	Subcutaneous	Swiss nu/nu	Mouse	IV	20	Multiple	Untreated		Graph	7.5
37	25350	Jaszberenyi	Miklos	51638	10	1814.37	10	817.36	4	Topoisomerase inhibitor	Volume	2013	Doxorubicin		U87MG	U87	Subcutaneous	NCr-nu/nu	Mouse	IV		Continuous	Unknown		Graph	12.5
38	25346	Alhenn	Daniella	51634	6	17	6	25	4	Topoisomerase inhibitor	Median Survival	2013	Etoposide		F98	F98		Fischer 344	Rat		10		Carrier		Graph	7.5
47	25352	Morfouace	Marie	51640	10	681	10	653	3	Topoisomerase inhibitor	Volume	2012	Etoposide		P7CSC	P7CSC	Subcutaneous	nude	Mouse	IP	200	Continuous	Unknown		Text	13.3333
48	25353	Munson	Jennifer	51642	6	19	6	44.5	2	Topoisomerase inhibitor	Median Survival	2012	Doxorubicin		eGFP-RT2	eGFP-RT2		Fischer	Rat	IV	7	Single	Saline		Text	9		7
48	25353	Munson	Jennifer	51736	6	161.32	6	75.83	2	Topoisomerase inhibitor	Volume	2012	Doxorubicin		eGFP-RT2	eGFP-RT2	Intracranial	Fischer	Rat	IV	7	Single	Saline		Text	9		7
56	25354	Cheema	Tooba	51643	10	40	10	40	3	Topoisomerase inhibitor	Median Survival	2011	Etoposide		BT74	BT74		nude	Mouse	IP	3	Continuous	Saline		Text	13.3333		7
57	25355	Serwer	Laura	51644	5	32	7	34	2	Topoisomerase inhibitor	Median Survival	2011	Topotecan		U87MG	U87	Intracranial	Athymic nu/nu	Mouse	IV	5	Multiple	Saline		Graph	9.5		8
57	25356	Serwer	Laura	51645	10	15	10	19	2	Topoisomerase inhibitor	Median Survival	2011	Topotecan		GBM43	GBM	Intracranial	Athymic nu/nu	Mouse	IV	5	Multiple	Saline		Graph	15		8
57	25357	Serwer	Laura	51646	8	17	8	20	2	Topoisomerase inhibitor	Median Survival	2011	Topotecan		GBM6	GBM	Intracranial	Athymic nu/nu	Mouse	IV	5	Multiple	Saline		Graph	12		6
63	25343	Guo	Liangran	51630	6	32	6	36	6	Topoisomerase inhibitor	Median Survival	2011	Doxorubicin		U87MG	U87		BALB/c nude	Mouse	IV	1.5	Multiple	Saline		text	7		10
67	19172	Lopez	Kim	47721	3	20	3	23	3	Topoisomerase inhibitor	Median Survival	2011	Topotecan		PDGF-IRES-GFP retrovirus	Retrovirus			Rat	Intracranial	136	Single	Saline		Text	4		7
67	19172	Lopez	Kim	51649	3	20	3	31	3	Topoisomerase inhibitor	Median Survival	2011	Topotecan		PDGF-IRES-GFP retrovirus	Retrovirus			Rat	Intracranial	136	Multiple	Saline		Text	4		7
67	19172	Lopez	Kim	51650	3	20	3	54	3	Topoisomerase inhibitor	Median Survival	2011	Topotecan		PDGF-IRES-GFP retrovirus	Retrovirus			Rat	Intracranial	136	Continuous	Saline		Text	4		7
73	25729	Vinchon-Petit	S.	51745	7	25	10	28	4	Topoisomerase inhibitor	Median survival	2010	Doxorubicin		9L	9L		Fischer F344	Rat	IV	4	Single	Carrier		Text	11.75		6
75	25358	Panigrahy	Dipak	51651	10	6585.36	10	463.41	1	Topoisomerase inhibitor	Volume	2010	Etoposide		U87	U87	Subcutaneous	SCID	Mouse	Oral	80	Continuous	Unknown		Graph	20
76	25359	Pozsgai	E.	51652	9	1673	9	1516	4	Topoisomerase inhibitor	Volume	2000	Doxorubicin		DBTRG-05	DBTRG-05	Subcutaneous	NCr-nu/nu	Mouse	IV	2.5	Multiple	Vehicle		text	11.25
79	25730	Arai	Takao	51746	5	4800	5	2260	3	Topoisomerase inhibitor	Volume	2010	Doxorubicin		U87MG	U87	Subcutaneous	Swiss nude	Mouse	SubCut	0.1	Single	Carrier		Graph	6.66667		10
82	25360	Kuroda	Jun-ichiro	51653	5	29	5	36	7	Topoisomerase inhibitor	Median Survival	2010	Irinotecan		U87MG	U87		BALB/c nu/nu	Mouse	IV	66.7	Multiple	Saline		Text	5.71429		8
82	25360	Kuroda	Jun-ichiro	51654	5	29	5	34	7	Topoisomerase inhibitor	Median Survival	2010	Irinotecan		U87MG	U87		BALB/c nu/nu	Mouse	IV	40	Multiple	Saline		text	5.71429		8
88	25361	Lu	Jie	51655	5	300	5	108	3	Topoisomerase inhibitor	Volume	2009	Doxorubicin		U87MG	U87	Subcutaneous	SCID	Mouse	IP	2	Multiple	Saline		graph	6.66667
90	25362	Hekmatara	T.	51656	20	24.9	18	11.1	2	Topoisomerase inhibitor	Volume	2009	Doxorubicin		101/8 glioblastoma	101/8 glioblastoma	Intracranial	Wistar	Rat	IV	1.5	Multiple	Untreated		Text	28		2
95	25364	Kuroda	Jun-ichiro	51659	6	16	6	26	2	Topoisomerase inhibitor	Median Survival	2009	Irinotecan		U87MG	U87		Athymic nude (nu/nu)	Mouse	Intracranial	66.7	Multiple	Saline		Graph	9		20
95	25364	Kuroda	Jun-ichiro	51735	3	5.19	3	2.68	2	Topoisomerase inhibitor	Volume	2009	Irinotecan		U87MG	U87	Intracranial	Athymic nude (nu/nu)	Mouse	SubCut	66.7	Multiple	Saline		Graph	4.5
100	25365	Kreuter	Jorg	51665	10	15	5	27	4	Topoisomerase inhibitor	Median Survival	2008	Doxorubicin		101/8	101/8			Rat	IV	1.5	Multiple	Untreated		Graph	7.5		2
113	25366	Petri	B.	51666	20	14.5	20	23.5	6	Topoisomerase inhibitor	Median Survival	2007	Doxorubicin		101/8	101/8		Wistar	Rat	IV	1.5	Multiple	Untreated		Text	23.3333		2
116	25367	Ambruosi	Alessandra	51667	10	20	10	25	6	Topoisomerase inhibitor	Median Survival	2006	Doxorubicin		101/8	101/8		Wistar	Rat	IV	1.5	Multiple	Untreated		Graph	11.6667		180
123	25731	Gomez-Manzano	Candelaria	51747	13	27	23	31	1	Topoisomerase inhibitor	Median survival	2006	Irinotecan		U87MG	U87		Athymic	Mouse	IP	5	Multiple	Vehicle		Text	36		7
123	25731	Gomez-Manzano	Candelaria	51748	27	35	31	42	1	Topoisomerase inhibitor	Median survival	2006	Irinotecan		U87MG	U87		Athymic	Mouse	IP	5	Multiple	Vehicle		Text	58		7
124	25368	Mamot	Cristoph	51668	10	2317	10	1679.31	4	Topoisomerase inhibitor	Volume	2005	Doxorubicin		U87MG	U87	Intracranial	NCr-nu/nu	Mouse	IV	7.5	Multiple	Saline		Graph	12.5
124	25369	Mamot	Cristoph	51669	10	1947	10	1095.14	4	Topoisomerase inhibitor	Volume	2005	Epirubicin		U87MGvIII	U87	Intracranial	NCr-nu/nu	Mouse	IV	24	Multiple	Saline		Graph	12.5
125	25727	Lesniak	Maciej	51742	10	21	10	34	2	Topoisomerase inhibitor	Median survival	2005	Doxorubicin		9L	9L		Fischer 344	Rat	Intracranial	0.3	Single	Carrier		Text	15		5
125	25727	Lesniak	Maciej	51743	10	21	10	45	2	Topoisomerase inhibitor	Median survival	2005	Doxorubicin		9L	9L		Fischer 344	Rat	Intracranial	0.5	Single	Carrier		Text	15		5
131	25372	Steiniger	Sebastian	51673	21	13	23	20	5	Topoisomerase inhibitor	Median Survival	2004	Doxorubicin		101/8	101/8		Wistar	Rat	IV	1.5	Multiple	Untreated		Text	27.2		2
131	25372	Steiniger	Sebastian	51674	13	13	23	24	5	Topoisomerase inhibitor	Median Survival	2004	Doxorubicin		101/8	101/8		Wistar	Rat	IV	1.5	Multiple	Carrier		Text	25.6		2
131	25372	Steiniger	Sebastian	51675	10	13.5	8	24.5	4	Topoisomerase inhibitor	Median Survival	2004	Doxorubicin		101/8	101/8		Wistar	Rat	IV	2.5	Multiple	Untreated		Text	10.5		2
142	25732	Prasad	Gautam	51749	5	2387.4	5	187.02	5	Topoisomerase inhibitor	Volume	2002	Irinotecan		U87MG	U87	Subcutaneous	Athymic nude (nu/nu)	Mouse	IP	50	Multiple	Saline		Graph	6
155	25733	Houghton	Peter	51750	13	3.77	10	1.42	8	Topoisomerase inhibitor	Volume	2000	Irinotecan		SJ-GBM2	GBM	Subcutaneous	CBA/CaJ	Mouse	IV	1.25	Multiple	Untreated		Graph	11.625		1
167	25370	Sharma	Uma	51670	6	25.5	8	24	2	Topoisomerase inhibitor	Median Survival	1997	Doxorubicin		9L	9L		Fischer 344	Rat	IV	15	Multiple	Saline		Text	11		11
167	25370	Sharma	Uma	51671	6	24.5	6	23.5	2	Topoisomerase inhibitor	Median Survival	1997	Doxorubicin		9L	9L		Fischer 344	Rat	IV	17	Multiple	Saline		Text	9		7
167	25370	Sharma	Uma	51672	5	28	7	28.5	2	Topoisomerase inhibitor	Median Survival	1997	Doxorubicin		9L	9L		Fischer 344	Rat	IV	12	Multiple	Saline		Text	9.5
233	25373	Pechman	Kimberly	51677	8	70	7	18.57	5	Topoisomerase inhibitor	Volume	2012	Irinotecan		U87MG	U87	Intracranial	Athymic Nude	Rat	IV	20.83	Single	Untreated		Graph	8.6		10
233	25373	Pechman	Kimberly	51733	8	172	7	66.43	5	Topoisomerase inhibitor	Volume	2012	Irinotecan		U87MG	U87	Intracranial	Athymic Nude	Rat	IV	20.83	Single	Untreated		Graph	8.6		10
233	25373	Pechman	Kimberly	51734	8	204.29	7	119.29	5	Topoisomerase inhibitor	Volume	2012	Irinotecan		U87MG	U87	Intracranial	Athymic Nude	Rat	IV	10.83	Single	Untreated		Graph	8.6		10
234	25390	Glage	Silke	51686	12	17	10	17	2	Topoisomerase inhibitor	Median survival	2011	Doxorubicin		BT4Ca rat glioma	BT4Ca		BDIX	Rat	Intracranial	0.0015	Single	Carrier		Text	16		3
234	25390	Glage	Silke	51687	12	17	11	20	2	Topoisomerase inhibitor	Median survival	2011	Doxorubicin		BT4Ca rat glioma	BT4Ca		BDIX	Rat	Intracranial	0.015	Single	Carrier		Text	17		3
234	25391	Glage	Silke	51688	12	17	12	21	2	Topoisomerase inhibitor	Median survival	2011	Irinotecan		BT4Ca rat glioma	BT4Ca		BDIX	Rat	Intracranial	0.15	Single	Carrier		Text	18		3
234	25390	Glage	Silke	51730	10	46.7	10	56.9	2	Topoisomerase inhibitor	Volume	2011	Doxorubicin		BT4Ca rat glioma	BT4Ca	Intracranial	BDIX	Rat	Intracranial	0.0015	Single	Carrier		Text	15		3
234	25390	Glage	Silke	51731	10	46.7	8	21.7	2	Topoisomerase inhibitor	Volume	2011	Doxorubicin		BT4Ca rat glioma	BT4Ca	Intracranial	BDIX	Rat	Intracranial	0.015	Single	Carrier		Text	13		3
234	25391	Glage	Silke	51732	10	46.7	9	2.6	2	Topoisomerase inhibitor	Volume	2011	Irinotecan		BT4Ca rat glioma	BT4Ca	Intracranial	BDIX	Rat	Intracranial	0.15	Single	Carrier		text	14		3
236	25395	Verreault	M.	51693	6	49	6	57	5	Topoisomerase inhibitor	Median Survival	2012	Doxorubicin		U251MG	U251		RAG2-M	Mouse	IV	25	Multiple	Untreated		Text	7.2		21
236	25395	Verreault	M.	51694	6	49	6	59	5	Topoisomerase inhibitor	Median Survival	2012	Doxorubicin		U251MG	U251		RAG2-M	Mouse	IV	50	Multiple	Untreated		Text	7.2		21
249	25337	Baltes	Steffen	51623	16	16	18	21	1	Topoisomerase inhibitor	Median Survival	2010	Irinotecan		BT4Ca rat glioma cells	BT4Ca		BDIX	Rat	Intracranial	0.14	Single	Carrier		Text	34		7
249	25338	Baltes	Steffen	51625	16	16	17	21	2	Topoisomerase inhibitor	Median Survival	2010	Doxorubicin		BT4Ca rat glioma cells	BT4Ca		BDIX	Rat	Intracranial	0.038	Single	Carrier		Text	25		7
252	25392	Recinos	Violette Renard	51689	6	13	5	31	2	Topoisomerase inhibitor	Median survival	2010	Epirubicin		9L	9L		Fischer 344	Rat	IP	1	Multiple	Untreated		text	8		5
259	25394	Manome	Yoshinobu	51692	5	34.53	5	12.26	2	Topoisomerase inhibitor	Volume	2006	Doxorubicin		RT2	RT2	Subcutaneous	Fischer 344	Rat	SubCut	2.1	Single				7.5		4
264	25393	Hsu	Wesley	51691	16	18	15	30	3	Topoisomerase inhibitor	Median survival	2005	Doxorubicin		9L	9L		Fisher 344	Rat	Intracranial	0.5	Single	Carrier		Text	20.3333		5
268	25396	Morita	K.	51695	8	16	8	17	5	Topoisomerase inhibitor	Median Survival	2003	Doxorubicin		C6	C6		Wistar	Rat	IV	1	Single	Untreated		Graph	9.6		10
268	25396	Morita	K.	51696	8	16	8	18	5	Topoisomerase inhibitor	Median Survival	2003	Doxorubicin		C6	C6		Wistar	Rat	IArterial	1	Single	Untreated		Graph	9.6		10
308	25397	Chen	Pin-Yuan	51697	9	19	9	27	5	Topoisomerase inhibitor	Median Survival	2013	Irinotecan		GBM43	GBM		Athymic	Mouse	IV	1.6	Multiple	Untreated		Graph	10.8		13
308	25397	Chen	Pin-Yuan	51698	9	19	9	23	5	Topoisomerase inhibitor	Median Survival	2013	Irinotecan		GBM43	GBM		Athymic	Mouse	IV	0.8	Multiple	Untreated		Graph	10.8		13
308	25397	Chen	Pin-Yuan	51699	9	19	9	34	5	Topoisomerase inhibitor	Median Survival	2013	Irinotecan		GBM43	GBM		Athymic	Mouse	Intracranial	0.4	Single	Untreated		Graph	10.8		13
308	25397	Chen	Pin-Yuan	51700	9	19	9	36	5	Topoisomerase inhibitor	Median Survival	2013	Irinotecan		GBM43	GBM		Athymic	Mouse	Intracranial	0.4	Multiple	Untreated		Graph	10.8		13
308	25397	Chen	Pin-Yuan	51701	9	19	7	60	5	Topoisomerase inhibitor	Median Survival	2013	Irinotecan		GBM43	GBM		Athymic	Mouse	Intracranial	0.8	Multiple	Untreated		Graph	8.8		13
533	25398	Hosokawa	Yuki	51702	5	5416.67	5	3824.07	3	Topoisomerase inhibitor	Volume	2015	Doxorubicin		U251/Tet-EGFP-Oct-3/4	U251	Subcutaneous	BALB/c nude	Mouse	IP	0.2	Continuous	Saline		Graph	6.66667		42
534	25399	Li	Jianfeng	51703	12	33.5	12	34.5	3	Topoisomerase inhibitor	Median Survival	2015	Doxorubicin		U87-luci	U87		nude	Mouse	IV	5	Multiple	Saline		Text	16		14
535	25400	Zhang	Cheng-Xiang	51704	6	17.5	6	23	5	Topoisomerase inhibitor	Median Survival	2015	Epirubicin		U251	U251		BALB/c nude	Mouse	IV	5	Multiple	Saline		Text	7.2		11
536	25401	Verreault	M.	51705	6	31	6	52	5	Topoisomerase inhibitor	Median Survival	2015	Doxorubicin		U251MG0	U251		NOD.CB17-SCID	Mouse	IV	50	Multiple	Untreated		Graph	7.2		14
536	25401	Verreault	M.	51706	6	31	6	52	4	Topoisomerase inhibitor	Median Survival	2015	Doxorubicin		U251MG0	U251		NOD.CB17-SCID	Mouse	IV	50	Multiple	Untreated		Graph	7.5		14
537	25728	Zhao	Yang	51744	6	23	6	24	3	Topoisomerase inhibitor	Median survival	2016	Doxorubicin		U87MG	U87		BALB/c nude	Mouse	IV	5	Multiple	Saline		Tet	8		8
539	25402	Byeon	Hyeong Jun	51707	8	28	8	30	3	Topoisomerase inhibitor	Median Survival	2016	Doxorubicin		U87MG	U87		BALB/c nu/nu nude	Mouse	IV	2	Multiple	Saline		text	10.6667		10
543	25403	Ramachandran	Cheppail	51708	20	58	20	55	3	Topoisomerase inhibitor	Median Survival	2016	Irinotecan		U87MG	U87	Subcutaneous	Athymic nude	Mouse	IP	50	Continuous	Vehicle		Graph	26.6667
543	25403	Ramachandran	Cheppail	51741	20	36.91	20	27.99	3	Topoisomerase inhibitor	Volume	2016	Irinotecan		U87MG	U87	Subcutaneous	Athymic nude	Mouse	IP	50	Continuous	Vehicle		Graph	26.6667
											61
											29

## Sheet: Study quality
	TRUE	86	78	9	0	79	31	23	12	50	21	56	88		Median Quality score	6
	FALSE	4	12	81	90	11	59	67	78	40	69	34	2		Lower quartile	5
	% TRUE	0.955556	0.866667	0.1	0	0.877778	0.344444	0.255556	0.133333	0.555556	0.233333	0.622222	0.977778		Upper quartile	7
Pub ID	Quality score	Peer-reviewed	Standard Number/Volume of Tumor Cells Implanted	Blinded Assessment of Outcome	Sample Size Calculation	Compliance with Animal Welfare Regulations	Statement of Potential Conflicts of Interest	Published Data of Take Rates	Reporting of exclusions	Random Allocation to Group	Drug Action Justified	Delivery method justified (use of CED, nanoliposomes, etc)	Consistent Implantation Site
5	6	TRUE	TRUE	FALSE	FALSE	TRUE	TRUE	FALSE	FALSE	TRUE	FALSE	FALSE	TRUE
8	9	TRUE	TRUE	FALSE	FALSE	TRUE	TRUE	TRUE	FALSE	TRUE	TRUE	TRUE	TRUE
12	5	TRUE	TRUE	FALSE	FALSE	TRUE	FALSE	FALSE	FALSE	FALSE	FALSE	TRUE	TRUE
12	5	TRUE	TRUE	FALSE	FALSE	TRUE	FALSE	FALSE	FALSE	FALSE	FALSE	TRUE	TRUE
14	7	TRUE	TRUE	FALSE	FALSE	TRUE	TRUE	FALSE	FALSE	TRUE	FALSE	TRUE	TRUE
14	7	TRUE	TRUE	FALSE	FALSE	TRUE	TRUE	FALSE	FALSE	TRUE	FALSE	TRUE	TRUE
14	7	TRUE	TRUE	FALSE	FALSE	TRUE	TRUE	FALSE	FALSE	TRUE	FALSE	TRUE	TRUE
18	5	TRUE	TRUE	FALSE	FALSE	TRUE	FALSE	FALSE	FALSE	TRUE	FALSE	FALSE	TRUE
18	5	TRUE	TRUE	FALSE	FALSE	TRUE	FALSE	FALSE	FALSE	TRUE	FALSE	FALSE	TRUE
21	6	TRUE	FALSE	FALSE	FALSE	TRUE	FALSE	FALSE	FALSE	TRUE	TRUE	TRUE	TRUE
21	6	TRUE	FALSE	FALSE	FALSE	TRUE	FALSE	FALSE	FALSE	TRUE	TRUE	TRUE	TRUE
21	6	TRUE	FALSE	FALSE	FALSE	TRUE	FALSE	FALSE	FALSE	TRUE	TRUE	TRUE	TRUE
24	6	TRUE	TRUE	FALSE	FALSE	TRUE	FALSE	TRUE	FALSE	TRUE	FALSE	FALSE	TRUE
24	6	TRUE	TRUE	FALSE	FALSE	TRUE	FALSE	TRUE	FALSE	TRUE	FALSE	FALSE	TRUE
25	6	TRUE	TRUE	FALSE	FALSE	TRUE	TRUE	FALSE	FALSE	TRUE	FALSE	FALSE	TRUE
25	6	TRUE	TRUE	FALSE	FALSE	TRUE	TRUE	FALSE	FALSE	TRUE	FALSE	FALSE	TRUE
29	5	TRUE	TRUE	FALSE	FALSE	TRUE	FALSE	FALSE	FALSE	FALSE	FALSE	TRUE	TRUE
33	5	FALSE	TRUE	FALSE	FALSE	TRUE	FALSE	FALSE	FALSE	FALSE	TRUE	TRUE	TRUE
37	7	TRUE	TRUE	FALSE	FALSE	TRUE	TRUE	TRUE	FALSE	TRUE	FALSE	FALSE	TRUE
38	6	TRUE	TRUE	FALSE	FALSE	TRUE	TRUE	FALSE	FALSE	FALSE	TRUE	FALSE	TRUE
47	3	TRUE	TRUE	FALSE	FALSE	FALSE	FALSE	FALSE	FALSE	FALSE	FALSE	FALSE	TRUE
48	4	TRUE	TRUE	FALSE	FALSE	TRUE	FALSE	FALSE	FALSE	FALSE	FALSE	FALSE	TRUE
48	4	TRUE	TRUE	FALSE	FALSE	TRUE	FALSE	FALSE	FALSE	FALSE	FALSE	FALSE	TRUE
56	7	TRUE	TRUE	FALSE	FALSE	TRUE	TRUE	FALSE	FALSE	TRUE	TRUE	FALSE	TRUE
57	7	TRUE	TRUE	FALSE	FALSE	TRUE	TRUE	FALSE	FALSE	TRUE	FALSE	TRUE	TRUE
57	7	TRUE	TRUE	FALSE	FALSE	TRUE	TRUE	FALSE	FALSE	TRUE	FALSE	TRUE	TRUE
57	7	TRUE	TRUE	FALSE	FALSE	TRUE	TRUE	FALSE	FALSE	TRUE	FALSE	TRUE	TRUE
63	5	TRUE	TRUE	FALSE	FALSE	TRUE	FALSE	FALSE	FALSE	FALSE	TRUE	FALSE	TRUE
67	5	TRUE	FALSE	FALSE	FALSE	FALSE	TRUE	FALSE	FALSE	FALSE	TRUE	TRUE	TRUE
67	5	TRUE	FALSE	FALSE	FALSE	FALSE	TRUE	FALSE	FALSE	FALSE	TRUE	TRUE	TRUE
67	5	TRUE	FALSE	FALSE	FALSE	FALSE	TRUE	FALSE	FALSE	FALSE	TRUE	TRUE	TRUE
73	7	TRUE	TRUE	FALSE	FALSE	FALSE	TRUE	TRUE	FALSE	TRUE	FALSE	TRUE	TRUE
75	6	TRUE	TRUE	FALSE	FALSE	TRUE	FALSE	FALSE	FALSE	TRUE	TRUE	FALSE	TRUE
76	5	TRUE	FALSE	FALSE	FALSE	TRUE	FALSE	FALSE	TRUE	TRUE	FALSE	FALSE	TRUE
79	6	TRUE	TRUE	FALSE	FALSE	TRUE	FALSE	FALSE	FALSE	TRUE	FALSE	TRUE	TRUE
82	7	TRUE	TRUE	FALSE	FALSE	TRUE	TRUE	FALSE	FALSE	TRUE	FALSE	TRUE	TRUE
82	7	TRUE	TRUE	FALSE	FALSE	TRUE	TRUE	FALSE	FALSE	TRUE	FALSE	TRUE	TRUE
88	8	TRUE	TRUE	FALSE	FALSE	TRUE	TRUE	TRUE	FALSE	TRUE	TRUE	FALSE	TRUE
90	8	TRUE	TRUE	TRUE	FALSE	TRUE	FALSE	TRUE	FALSE	TRUE	FALSE	TRUE	TRUE
95	5	TRUE	TRUE	FALSE	FALSE	TRUE	FALSE	FALSE	FALSE	TRUE	FALSE	TRUE	FALSE
95	5	TRUE	TRUE	FALSE	FALSE	TRUE	FALSE	FALSE	FALSE	TRUE	FALSE	TRUE	FALSE
100	3	TRUE	FALSE	FALSE	FALSE	FALSE	FALSE	FALSE	FALSE	FALSE	FALSE	TRUE	TRUE
113	7	TRUE	TRUE	FALSE	FALSE	TRUE	FALSE	TRUE	FALSE	TRUE	FALSE	TRUE	TRUE
116	6	TRUE	TRUE	FALSE	FALSE	TRUE	FALSE	FALSE	FALSE	TRUE	FALSE	TRUE	TRUE
123	5	TRUE	TRUE	FALSE	FALSE	TRUE	FALSE	FALSE	FALSE	FALSE	TRUE	FALSE	TRUE
123	5	TRUE	TRUE	FALSE	FALSE	TRUE	FALSE	FALSE	FALSE	FALSE	TRUE	FALSE	TRUE
124	5	TRUE	FALSE	FALSE	FALSE	FALSE	FALSE	TRUE	FALSE	TRUE	FALSE	TRUE	TRUE
124	5	TRUE	FALSE	FALSE	FALSE	FALSE	FALSE	TRUE	FALSE	TRUE	FALSE	TRUE	TRUE
125	7	TRUE	TRUE	FALSE	FALSE	TRUE	FALSE	TRUE	FALSE	FALSE	TRUE	TRUE	TRUE
125	7	TRUE	TRUE	FALSE	FALSE	TRUE	FALSE	TRUE	FALSE	FALSE	TRUE	TRUE	TRUE
131	6	TRUE	TRUE	FALSE	FALSE	TRUE	FALSE	TRUE	FALSE	TRUE	FALSE	FALSE	TRUE
131	6	TRUE	TRUE	FALSE	FALSE	TRUE	FALSE	TRUE	FALSE	TRUE	FALSE	FALSE	TRUE
131	6	TRUE	TRUE	FALSE	FALSE	TRUE	FALSE	TRUE	FALSE	TRUE	FALSE	FALSE	TRUE
142	4	TRUE	TRUE	FALSE	FALSE	FALSE	FALSE	FALSE	FALSE	TRUE	FALSE	FALSE	TRUE
155	4	TRUE	FALSE	FALSE	FALSE	TRUE	FALSE	FALSE	FALSE	FALSE	TRUE	FALSE	TRUE
167	5	TRUE	TRUE	FALSE	FALSE	TRUE	FALSE	FALSE	FALSE	FALSE	FALSE	TRUE	TRUE
167	5	TRUE	TRUE	FALSE	FALSE	TRUE	FALSE	FALSE	FALSE	FALSE	FALSE	TRUE	TRUE
167	5	TRUE	TRUE	FALSE	FALSE	TRUE	FALSE	FALSE	FALSE	FALSE	FALSE	TRUE	TRUE
233	4	TRUE	TRUE	FALSE	FALSE	TRUE	FALSE	FALSE	FALSE	FALSE	FALSE	FALSE	TRUE
233	4	TRUE	TRUE	FALSE	FALSE	TRUE	FALSE	FALSE	FALSE	FALSE	FALSE	FALSE	TRUE
233	4	TRUE	TRUE	FALSE	FALSE	TRUE	FALSE	FALSE	FALSE	FALSE	FALSE	FALSE	TRUE
234	9	TRUE	TRUE	TRUE	FALSE	TRUE	TRUE	FALSE	TRUE	TRUE	FALSE	TRUE	TRUE
234	9	TRUE	TRUE	TRUE	FALSE	TRUE	TRUE	FALSE	TRUE	TRUE	FALSE	TRUE	TRUE
234	9	TRUE	TRUE	TRUE	FALSE	TRUE	TRUE	FALSE	TRUE	TRUE	FALSE	TRUE	TRUE
234	9	TRUE	TRUE	TRUE	FALSE	TRUE	TRUE	FALSE	TRUE	TRUE	FALSE	TRUE	TRUE
234	9	TRUE	TRUE	TRUE	FALSE	TRUE	TRUE	FALSE	TRUE	TRUE	FALSE	TRUE	TRUE
234	9	TRUE	TRUE	TRUE	FALSE	TRUE	TRUE	FALSE	TRUE	TRUE	FALSE	TRUE	TRUE
236	5	TRUE	TRUE	FALSE	FALSE	TRUE	FALSE	FALSE	FALSE	FALSE	FALSE	TRUE	TRUE
236	5	TRUE	TRUE	FALSE	FALSE	TRUE	FALSE	FALSE	FALSE	FALSE	FALSE	TRUE	TRUE
249	7	TRUE	TRUE	TRUE	FALSE	TRUE	FALSE	FALSE	FALSE	TRUE	FALSE	TRUE	TRUE
249	7	TRUE	TRUE	TRUE	FALSE	TRUE	FALSE	FALSE	FALSE	TRUE	FALSE	TRUE	TRUE
252	7	TRUE	FALSE	FALSE	FALSE	TRUE	FALSE	TRUE	FALSE	TRUE	TRUE	TRUE	TRUE
259	5	TRUE	TRUE	FALSE	FALSE	TRUE	FALSE	FALSE	FALSE	FALSE	FALSE	TRUE	TRUE
264	7	TRUE	TRUE	FALSE	FALSE	TRUE	TRUE	FALSE	FALSE	FALSE	TRUE	TRUE	TRUE
268	3	TRUE	TRUE	FALSE	FALSE	FALSE	FALSE	FALSE	FALSE	FALSE	FALSE	FALSE	TRUE
268	3	TRUE	TRUE	FALSE	FALSE	FALSE	FALSE	FALSE	FALSE	FALSE	FALSE	FALSE	TRUE
308	7	TRUE	TRUE	FALSE	FALSE	TRUE	FALSE	TRUE	TRUE	FALSE	FALSE	TRUE	TRUE
308	7	TRUE	TRUE	FALSE	FALSE	TRUE	FALSE	TRUE	TRUE	FALSE	FALSE	TRUE	TRUE
308	7	TRUE	TRUE	FALSE	FALSE	TRUE	FALSE	TRUE	TRUE	FALSE	FALSE	TRUE	TRUE
308	7	TRUE	TRUE	FALSE	FALSE	TRUE	FALSE	TRUE	TRUE	FALSE	FALSE	TRUE	TRUE
308	7	TRUE	TRUE	FALSE	FALSE	TRUE	FALSE	TRUE	TRUE	FALSE	FALSE	TRUE	TRUE
533	4	FALSE	TRUE	FALSE	FALSE	TRUE	FALSE	FALSE	FALSE	TRUE	FALSE	FALSE	TRUE
534	6	TRUE	TRUE	FALSE	FALSE	TRUE	TRUE	FALSE	FALSE	FALSE	FALSE	TRUE	TRUE
535	7	TRUE	TRUE	FALSE	FALSE	TRUE	TRUE	FALSE	FALSE	TRUE	FALSE	TRUE	TRUE
536	5	TRUE	TRUE	FALSE	FALSE	TRUE	FALSE	TRUE	FALSE	FALSE	FALSE	FALSE	TRUE
536	5	TRUE	TRUE	FALSE	FALSE	TRUE	FALSE	TRUE	FALSE	FALSE	FALSE	FALSE	TRUE
537	7	TRUE	TRUE	FALSE	FALSE	TRUE	FALSE	FALSE	FALSE	TRUE	TRUE	TRUE	TRUE
539	6	TRUE	TRUE	FALSE	FALSE	TRUE	FALSE	FALSE	FALSE	TRUE	FALSE	TRUE	TRUE
543	4	FALSE	TRUE	FALSE	FALSE	TRUE	TRUE	FALSE	FALSE	FALSE	FALSE	FALSE	TRUE
543	4	FALSE	TRUE	FALSE	FALSE	TRUE	TRUE	FALSE	FALSE	FALSE	FALSE	FALSE	TRUE

## Sheet: Survival analysis
Global	No. of Studies	Raw Mean	SE	Mean	Effect Size	Lower 95% CI	Upper 95% CI		F	p	I2
Survival	47	0.282088	0.0397072	0.282088	1.3259	1.22662	1.43321	t	7.1	<0.001	0.9215
									Univariable		Multivariable			Multivariable Model	F 7.40
Model	No. of Studies	Raw Mean	SE	Mean	Effect Size	Lower 95% CI	Upper 95% CI		F	p	F	p			p<0.0001
101/8	6	0.487032	0.0974046	0.487032	1.62748	1.34463	1.96983		3.05	0.0198	6.08	0.0005			I2 residual 74.34%
9L	8	-0.151048	0.129844	0.335984	1.39932	1.0849	1.80485
BT4Ca	5	-0.301641	0.142083	0.185391	1.20369	0.91111	1.59022
GBM	7	-0.0243093	0.134026	0.462723	1.58839	1.22144	2.06559
U251	7	-0.27168	0.139913	0.215353	1.2403	0.942822	1.63164
U87	14	-0.356993	0.117866	0.130039	1.13887	0.903952	1.43484
Randomization	No. of Studies	Raw Mean	SE	Mean	Effect Size	Lower 95% CI	Upper 95% CI
FALSE	23	0.318211	0.0569684	0.318211	1.37467	1.22943	1.53706		0.79	0.3801
TRUE	24	-0.0705796	0.079628	0.247631	1.28099	1.09588	1.49736
Blinding	No. of Studies	Raw Mean	SE	Mean	Effect Size	Lower 95% CI	Upper 95% CI
FALSE	42	0.294993	0.0423619	0.294993	1.34312	1.2361	1.45939		0.79	0.3785
TRUE	5	-0.110003	0.123673	0.18499	1.20321	0.944208	1.53325
Drug	No. of Studies	Raw Mean	SE	Mean	Effect Size	Lower 95% CI	Upper 95% CI
Doxorubicin	28	0.256159	0.0510656	0.256159	1.29196	1.16891	1.42796		1.14	0.3448	3.74	0.0207
Epirubicin	2	0.321722	0.208129	0.577881	1.78226	1.18524	2.68
Irinotecan	14	0.0679621	0.0887346	0.324122	1.38282	1.16207	1.6455
Topotecan	3	-0.100246	0.162471	0.155914	1.16873	0.849991	1.60698
Route of Delivery	No. of Studies	Raw Mean	SE	Mean	Effect Size	Lower 95% CI	Upper 95% CI
IP	6	0.160368	0.103921	0.160368	1.17394	0.957608	1.43915		3.92	0.0271	8.61	0.001
IV	29	0.0722457	0.114594	0.232614	1.26189	1.00804	1.57967
Intracranial	12	0.288491	0.126211	0.448859	1.56652	1.22322	2.00618
Species	No. of Studies	Raw Mean	SE	Mean	Effect Size	Lower 95% CI	Upper 95% CI
Mouse	28	0.238106	0.0519857	0.238106	1.26884	1.14593	1.40494		1.68	0.2011
Rat	19	0.103426	0.0797135	0.341532	1.4071	1.20357	1.64505
Site of Implantation	No. of Studies	Raw Mean	SE	Mean	Effect Size	Lower 95% CI	Upper 95% CI
Intracranial	44	0.297727	0.0404636	0.297727	1.34679	1.24411	1.45796		2.32	0.1349
Subcutaneous	3	-0.242789	0.159486	0.0549379	1.05648	0.772862	1.44416
Type of Control	No. of Studies	Raw Mean	SE	Mean	Effect Size	Lower 95% CI	Upper 95% CI
Carrier	10	0.341757	0.0635905	0.341757	1.40742	1.24249	1.59424		9.94	<0.0001	3.85	0.0185
Saline	17	-0.226051	0.0835817	0.115707	1.12267	0.953026	1.3225
Untreated	15	0.154671	0.0851935	0.496429	1.64284	1.3902	1.9414
Vehicle	5	-0.27146	0.112241	0.0702969	1.07283	0.860971	1.33681
No. of Treatments	No. of Studies	Raw Mean	SE	Mean	Effect Size	Lower 95% CI	Upper 95% CI
Continuous	1	-0.0531098	0.25643	-0.0531098	0.948276	0.573664	1.56752		1.07	0.3518
Single	36	0.3295	0.260506	0.276391	1.31836	0.791203	2.19676
Multiple	10	0.388491	0.269419	0.335381	1.39847	0.824746	2.37131
Comorbidity	No. of Studies	Raw Mean	SE	Mean	Effect Size	Lower 95% CI	Upper 95% CI
Athymic	24	0.222202	0.0558475	0.222202	1.24882	1.11934	1.39328		1.14	0.3526
None	18	0.107762	0.0833911	0.329964	1.39092	1.18118	1.63789
RAG2-M	2	-0.0537275	0.21143	0.168474	1.1835	0.781978	1.79118
SCID	2	0.295055	0.210516	0.517257	1.67742	1.11032	2.53417
Unknown	1	0.365585	0.291131	0.587787	1.8	1.01732	3.18485
Carrier	No. of Studies	Raw Mean	SE	Mean	Effect Size	Lower 95% CI	Upper 95% CI
NA	10	0.317372	0.0834273	0.317372	1.37351	1.16632	1.61751		2.04	0.0824
Albumin	1	-0.297954	0.26384	0.0194181	1.01961	0.607922	1.71009
Drug Eluting Beads	6	-0.143375	0.129571	0.173997	1.19005	0.923151	1.53412
Liposome	14	-0.165108	0.109169	0.152264	1.16447	0.940159	1.44229
Micelles	1	0.168136	0.273958	0.485508	1.625	0.949852	2.78004
Nanoparticles	10	0.0513441	0.114421	0.368716	1.44588	1.15541	1.80937
Polymer	5	0.201278	0.138802	0.518651	1.67976	1.27966	2.20495
Dose	No. of Studies	Raw Mean	SE	Mean	Effect Size	Lower 95% CI	Upper 95% CI
doxorubicin	28	-	-	-	-	-	-		0.01	0.913
irinotecan	14	-	-	-	-	-	-		0.7	0.4183
Quality Score		Coefficient	SE
Survival	47	0.0147337	0.0344553						0.18	0.671	0.91	0.3482

## Sheet: Survival pubbias
Pub ID	Number in Control Group	Mean in Control Group	Number in Treatment Group	Mean in Treatment Group	Treatment Groups per Control	True No. C	Total N	Median Survival Ratio	log (Median Survival Ratio)	log(Median Survival Ration)*N		Egger	B	t	p
38	6	17	6	25	4	1.5	7.5	1.47059	0.167491	1.25618			11.239	8.664	<0.001
116	10	20	10	25	6	1.66667	11.6667	1.25	0.09691	1.13062
249	16	16	17	21	2	8	25	1.3125	0.118099	2.95248
249	16	16	18	21	1	16	34	1.3125	0.118099	4.01538
539	8	28	8	30	3	2.66667	10.6667	1.07143	0.0299632	0.319608
56	10	40	10	40	3	3.33333	13.3333	1	0	0
308	9	19	9	27	5	1.8	10.8	1.42105	0.15261	1.64819
308	9	19	9	23	5	1.8	10.8	1.21053	0.0829742	0.896122
308	9	19	9	34	5	1.8	10.8	1.78947	0.252725	2.72943
308	9	19	9	36	5	1.8	10.8	1.89474	0.277549	2.99753
308	9	19	7	60	5	1.8	8.8	3.15789	0.499398	4.3947
234	12	17	11	20	2	6	17	1.17647	0.0705811	1.19988
234	12	17	10	17	2	6	16	1	0	0
234	12	17	12	21	2	6	18	1.23529	0.0917704	1.65187
123	27	35	31	42	1	27	58	1.2	0.0791812	4.59251
123	13	27	23	31	1	13	36	1.14815	0.0599979	2.15993
63	6	32	6	36	6	1	7	1.125	0.0511525	0.358068
264	16	18	15	30	3	5.33333	20.3333	1.66667	0.221849	4.51092
18	4	22	4	22	3	1.33333	5.33333	1	0	0
18	5	16	4	15	3	1.66667	5.66667	0.9375	-0.0280287	-0.158829
100	10	15	5	27	4	2.5	7.5	1.8	0.255273	1.91454
82	5	29	5	36	7	0.714286	5.71429	1.24138	0.0939045	0.536597
82	5	29	5	34	7	0.714286	5.71429	1.17241	0.0690809	0.394748
95	6	16	6	26	2	3	9	1.625	0.210853	1.89768
125	10	21	10	45	2	5	15	2.14286	0.330993	4.9649
125	10	21	10	34	2	5	15	1.61905	0.20926	3.13889
534	12	33.5	12	34.5	3	4	16	1.02985	0.0127743	0.204389
14	8	45	8	61	1	8	16	1.35556	0.132117	2.11388
67	3	20	3	23	3	1	4	1.15	0.0606978	0.242791
67	3	20	3	31	3	1	4	1.55	0.190332	0.761327
67	3	20	3	54	3	1	4	2.7	0.431364	1.72546
8	8	25.5	8	26	2	4	12	1.01961	0.00843317	0.101198
268	8	16	8	17	5	1.6	9.6	1.0625	0.0263289	0.252758
268	8	16	8	18	5	1.6	9.6	1.125	0.0511525	0.491064
48	6	19	6	44.5	2	3	9	2.34211	0.369606	3.32646
113	20	14.5	20	23.5	6	3.33333	23.3333	1.62069	0.2097	4.893
543	20	58	20	55	3	6.66667	26.6667	0.948276	-0.0230653	-0.615075
252	6	13	5	31	2	3	8	2.38462	0.377418	3.01935
57	8	17	8	20	2	4	12	1.17647	0.0705811	0.846973
57	10	15	10	19	2	5	15	1.26667	0.102662	1.53994
57	5	32	7	34	2	2.5	9.5	1.0625	0.0263289	0.250125
167	5	28	7	28.5	2	2.5	9.5	1.01786	0.00768683	0.0730249
167	6	25.5	8	24	2	3	11	0.941176	-0.0263289	-0.289618
167	6	24.5	6	23.5	2	3	9	0.959184	-0.0180982	-0.162884
21	9	11	12	130	1	9	21	11.8182	1.07255	22.5236
21	14	55	14	137	1	14	28	2.49091	0.396358	11.098
21	5	50	15	54	1	5	20	1.08	0.0334238	0.668475
131	13	13	23	24	5	2.6	25.6	1.84615	0.266268	6.81646
131	10	13.5	8	24.5	4	2.5	10.5	1.81481	0.258832	2.71774
131	21	13	23	20	5	4.2	27.2	1.53846	0.187087	5.08876
24	12	25	6	21	5	2.4	8.4	0.84	-0.0757207	-0.636054
236	6	49	6	59	5	1.2	7.2	1.20408	0.0806559	0.580723
536	6	31	6	52	5	1.2	7.2	1.67742	0.224642	1.61742
536	6	31	6	52	4	1.5	7.5	1.67742	0.224642	1.68481
236	6	49	6	57	5	1.2	7.2	1.16327	0.0656788	0.472887
73	7	25	10	28	4	1.75	11.75	1.12	0.049218	0.578312
5	5	23	5	24	5	1	6	1.04348	0.0184834	0.1109
29	7	38	7	39	3	2.33333	9.33333	1.02632	0.011281	0.105289
535	6	17.5	6	23	5	1.2	7.2	1.31429	0.11869	0.854566
537	6	23	6	24	3	2	8	1.04348	0.0184834	0.147867
12	6	10	6	15	2	3	9	1.5	0.176091	1.58482

## Sheet: Tumor volume analysis
										Univariate
	Global	No. of Studies	Raw Mean	SE	mean	Effect Size	Lower 95% CI	Upper 95% CI		F	p
	Tumor volume	16	1.16642	0.24407	1.16642	3.21047	1.98981	5.17995	t	4.78	<0.001
	Randomization	No. of Studies	Raw Mean	SE	mean	Effect Size	Lower 95% CI	Upper 95% CI
	FALSE	7	1.08021	0.439316	1.08021	2.94531	1.24502	6.96763		0.06	0.8146
	TRUE	9	0.128048	0.535855	1.20826	3.34767	1.17115	9.5691
drug	Drug	No. of Studies	Raw Mean	SE	Mean	Effect Size	Lower 95% CI	Upper 95% CI
d1	Doxorubicin	5	1.07934	0.408658	1.07934	2.94273	1.32097	6.55552		1.05	0.405
d2	Epirubicin	1	-0.503931	0.978688	0.575407	1.77785	0.261108	12.1052
d3	Etoposide	1	1.57465	1.00242	2.65399	14.2107	1.99223	101.365
d4	Irinotecan	9	0.0278339	0.532931	1.10717	3.02579	1.06463	8.5996
routedel	Route of Delivery	No. of Studies	Raw Mean	SE	Mean	Effect Size	Lower 95% CI	Upper 95% CI
r1	IP	5	1.28965	0.413206	1.28965	3.63153	1.6157	8.16239		1.17	0.3601
r2	IV	8	-0.310818	0.545961	0.978836	2.66136	0.912792	7.75952
r3	Oral	1	1.36434	0.997901	2.65399	14.2107	2.00994	100.472
r4	SC	2	-0.577134	0.776358	0.71252	2.03912	0.44524	9.33884
species	Species	No. of Studies	Raw Mean	SE	Mean	Effect Size	Lower 95% CI	Upper 95% CI
s1	Mouse	13	1.20529	0.264726	1.20529	3.33774	1.98661	5.60779		-	-
s2	Rat	3	-0.322474	0.761722	0.882819	2.41771	0.543267	10.7595
site of implantation	Site of Implantation	No. of Studies	Raw Mean	SE	Mean	Effect Size	Lower 95% CI	Upper 95% CI
t1	Intracranial	6	0.639748	0.407935	0.639748	1.896	0.852311	4.21774		2.47	0.1386
t2	Subcutaneous	10	0.779296	0.496136	1.41904	4.13317	1.56302	10.9296
comorbidity	Comorbidity	No. of Studies	Raw Mean	SE	Mean	Effect Size	Lower 95% CI	Upper 95% CI
c1	Athymic	14	1.05642	0.259042	1.05642	2.87606	1.731	4.77859		-	-
c2	SCID	2	0.808276	0.702028	1.8647	6.45398	1.63023	25.5509
type of control	Type of Control	No. of Studies	Raw Mean	SE	Mean	Effect Size	Lower 95% CI	Upper 95% CI
t1	Carrier	1	0.753251	0.989691	0.753251	2.12389	0.305275	14.7766		0.29	0.8779
t2	Saline	6	0.484473	1.07535	1.23772	3.44776	0.41897	28.372
t3	Unknown	2	1.02821	1.23542	1.78146	5.93854	0.527314	66.8792
t4	Untreated	4	0.114505	1.173	0.867756	2.38156	0.238992	23.7323
t5	Vehicle	3	0.292133	0.989691	1.04538	2.84449	0.408848	19.79
no treatments	No. of Treatments	No. of Studies	Raw Mean	SE	Mean	Effect Size	Lower 95% CI	Upper 95% CI
n1	Continuous	3	1.22477	0.561657	1.22477	3.40337	1.13193	10.233		0.21	0.8168
n2	Single	9	0.0306379	0.652699	1.2554	3.50926	0.976397	12.6126
n3	Multiple	4	-0.389152	0.805276	0.835615	2.30623	0.475815	11.1781
carrier	Carrier	No. of Studies	Raw Mean	SE	Mean	Effect Size	Lower 95% CI	Upper 95% CI
ca1	None	11	1.27986	0.305735	1.27986	3.59615	1.97511	6.54763		0.95	0.472
ca2	Liposome	1	-0.704456	0.949049	0.575407	1.77785	0.276726	11.422
ca3	Micelles	2	-0.806908	0.736768	0.472955	1.60473	0.378663	6.80066
ca4	Nanoparticles	1	1.11945	0.935663	2.39931	11.0156	1.76018	68.9385
ca5	Polymer	1	-0.526612	0.946367	0.753251	2.12389	0.332329	13.5737
	Dose	No. of Studies	Raw Mean	SE	Mean	Effect Size	Lower 95% CI	Upper 95% CI
dose	doxorubicin	5	-	-	-	-	-	-		0.24	0.675
	irinotecan	9	-	-	-	-	-	-		0.04	0.8466
	Quality Score		Coefficient	SE
qualityscore	Tumor volume	16	0.0807367	0.199217						0.81	0.691

## Sheet: Tumor volume pubbias
Mean in Control Group	Mean in Treatment Group	True No of C	SE	Effect size	1/SE	PE/SE		Trim and Fill	Mean	Effect Size
21.15	1.92	3	0.151604	2.39931	6.59612	15.8262		pre	0.931	2.53704
218.05	97.29	5	0.129519	0.807028	7.72087	6.23096		post	0.298	1.34716
230.49	154.76	5	0.143973	0.398332	6.94574	2.76671
828	198.33	2.4	0.31791	1.42908	3.14554	4.49524		reduction (%):	67.9914
942	738	1.5	0.353929	0.244061	2.82542	0.689577
942	64	1.5	0.326964	2.68912	3.05844	8.22452
100	44	2.5	0.638847	0.820981	1.56532	1.2851		Egger	B	t	p
1814.37	817.36	2.5	0.476524	0.797414	2.09853	1.6734			0.377	0.151	0.881
681	653	3.33333	0.0684955	0.0419852	14.5995	0.612963
161.32	75.83	3	0.621721	0.754896	1.60844	1.2142
6585.36	463.41	10	0.308583	2.65399	3.24062	8.60057
1673	1516	2.25	0.037748	0.0985431	26.4914	2.61055
4800	2260	1.66667	0.207676	0.753251	4.8152	3.62706
300	108	1.66667	0.389051	1.02165	2.57036	2.62601
24.9	11.1	10	0.258634	0.807923	3.86647	3.12381
5.19	2.68	1.5	0.499449	0.660917	2.00221	1.32329
2317	1679.31	2.5	0.226914	0.32189	4.40695	1.41855
1947	1095.14	2.5	0.219573	0.575408	4.55429	2.62057
2387.4	187.02	1	0.531426	2.54674	1.88173	4.79229
3.77	1.42	1.625	0.235614	0.976418	4.24424	4.14415
70	18.57	1.6	1.12859	1.32695	0.88606	1.17576
172	66.43	1.6	0.792	0.951346	1.26263	1.20119
204.29	119.29	1.6	0.721092	0.537983	1.38679	0.746067
46.7	56.9	5	0.341144	-0.197551	2.93131	-0.579085
46.7	21.7	5	0.525922	0.766432	1.90142	1.45731
46.7	2.6	5	0.466503	2.88823	2.14361	6.19124
34.53	12.26	2.5	0.162261	1.03549	6.16292	6.38162
5416.67	3824.07	1.66667	0.444631	0.348166	2.24906	0.783045
36.91	27.99	6.66667	0.0163402	0.276635	61.1986	16.9297
		Trim and Fill (added studies)
			0.466503	-2.39635	2.14361
			0.326964	-2.19724	3.05844
			0.308583	-2.16211	3.24062
			0.531426	-2.05486	1.88173
			0.151604	-1.90743	6.59611
			0.31791	-0.937195	3.14554
			1.12859	-0.835062	0.88606
			0.162261	-0.543601	6.16292
			0.389051	-0.529765	2.57036
			0.235614	-0.484532	4.24424
			0.792	-0.45946	1.26263
			0.638847	-0.329095	1.56532
			0.258634	-0.316037	3.86647
			0.129519	-0.315142	7.72087
